# Supplementary material for: Spinal Cord Injury AIS Predictions Using Machine Learning
Source: eNeuro. 2023 Jan 3;10(1):ENEURO.0149-22.2022. doi: 10.1523/ENEURO.0149-22.2022 (PMC9831144; doi:10.1523/ENEURO.0149-22.2022)
Supplement: Extended Data 1 — Spinal cord injury recovery-release-submission. Download Extended Data 1, ZIP file [file enu-eN-NWR-0149-22-s01.zip]

Archive with 39 entries (28 files):
- spinal_cord_injury_recovery-release-submission/
- spinal_cord_injury_recovery-release-submission/.gitignore
- spinal_cord_injury_recovery-release-submission/README.md
- spinal_cord_injury_recovery-release-submission/src/
- spinal_cord_injury_recovery-release-submission/src/ml/
- spinal_cord_injury_recovery-release-submission/src/ml/__init__.py
- spinal_cord_injury_recovery-release-submission/src/ml/data/
- spinal_cord_injury_recovery-release-submission/src/ml/data/__init__.py
- spinal_cord_injury_recovery-release-submission/src/ml/data/csvs/
- spinal_cord_injury_recovery-release-submission/src/ml/data/csvs/.gitkeep
- spinal_cord_injury_recovery-release-submission/src/ml/data/dataset_loader.py
- spinal_cord_injury_recovery-release-submission/src/ml/data/docs/
- spinal_cord_injury_recovery-release-submission/src/ml/data/docs/.gitkeep
- spinal_cord_injury_recovery-release-submission/src/ml/data/metrics.py
- spinal_cord_injury_recovery-release-submission/src/ml/data/utils/
- spinal_cord_injury_recovery-release-submission/src/ml/data/utils/FeatureTranslation.py
- spinal_cord_injury_recovery-release-submission/src/ml/data/utils/__init__.py
- spinal_cord_injury_recovery-release-submission/src/ml/data/utils/f1_categorical_transformations.py
- spinal_cord_injury_recovery-release-submission/src/ml/data/utils/f1_feature_translations.py
- spinal_cord_injury_recovery-release-submission/src/ml/data/utils/f1_inclusion_cols.py
- spinal_cord_injury_recovery-release-submission/src/ml/environment_windows.yml
- spinal_cord_injury_recovery-release-submission/src/ml/modelling/
- spinal_cord_injury_recovery-release-submission/src/ml/modelling/__init__.py
- spinal_cord_injury_recovery-release-submission/src/ml/modelling/importance.py
- spinal_cord_injury_recovery-release-submission/src/ml/modelling/inference.py
- spinal_cord_injury_recovery-release-submission/src/ml/modelling/input.json
- spinal_cord_injury_recovery-release-submission/src/ml/modelling/model_runs.py
- spinal_cord_injury_recovery-release-submission/src/ml/modelling/pickles/
- spinal_cord_injury_recovery-release-submission/src/ml/modelling/pickles/.gitkeep
- spinal_cord_injury_recovery-release-submission/src/ml/modelling/plots/
- spinal_cord_injury_recovery-release-submission/src/ml/modelling/plots/flowchart.drawio
- spinal_cord_injury_recovery-release-submission/src/ml/modelling/plots/flowchart.png
- spinal_cord_injury_recovery-release-submission/src/ml/modelling/plots/flowchart.tiff
- spinal_cord_injury_recovery-release-submission/src/ml/modelling/plots/importance.png
- spinal_cord_injury_recovery-release-submission/src/ml/modelling/plots/importance.tiff
- spinal_cord_injury_recovery-release-submission/src/ml/notebooks/
- spinal_cord_injury_recovery-release-submission/src/ml/notebooks/.gitkeep
- spinal_cord_injury_recovery-release-submission/src/ml/notebooks/eda.ipynb
- spinal_cord_injury_recovery-release-submission/src/ml/notebooks/sklearn_model_runs.ipynb
