# Supplementary material for: Spinal Cord Injury AIS Predictions Using Machine Learning
Source: eNeuro. 2023 Jan 3;10(1):ENEURO.0149-22.2022. doi: 10.1523/ENEURO.0149-22.2022 (PMC9831144; doi:10.1523/ENEURO.0149-22.2022)
Supplement: Extended Data 1 — Spinal cord injury recovery-release-submission. Download Extended Data 1, ZIP file [file enu-eN-NWR-0149-22-s01.zip › spinal_cord_injury_recovery-release-submission/src/ml/data/metrics.py]

from sklearn.metrics import precision_score, recall_score, f1_score

def run_metrics(clf, train_x, train_y, test_x, test_y, only_accuracy=True):
    """
    Print ML classifier metrics on train and test
    """
    accuracyTrain = clf.score(train_x, train_y)
    print(f'Accuracy on train set: {accuracyTrain}')

    train_predictions = clf.predict(train_x)
    test_predictions = clf.predict(test_x)
    
    accuracy = clf.score(test_x, test_y)
    print(f'Accuracy on test set: {accuracy}')

    if not only_accuracy:
        precisionTrain = precision_score(train_y, train_predictions, average="macro")
        print(f'Precision on train set: {precisionTrain}')
        
        precision = precision_score(test_y, test_predictions, average="macro")
        print(f'Precision on test set: {precision}')

        recallTrain = recall_score(train_y, train_predictions, average="macro")
        print(f'Recall on train set: {recallTrain}')
        
        recall = recall_score(test_y, test_predictions, average="macro")
        print(f'Recall on test set: {recall}')
        
        f1Train = f1_score(train_y, train_predictions, average="macro")
        print(f'F1-Score on train set: {f1Train}')
        
        f1 = f1_score(test_y, test_predictions, average="macro")
        print(f'F1-Score on test set: {f1}')
