# Supplementary material for: Spinal Cord Injury AIS Predictions Using Machine Learning
Source: eNeuro. 2023 Jan 3;10(1):ENEURO.0149-22.2022. doi: 10.1523/ENEURO.0149-22.2022 (PMC9831144; doi:10.1523/ENEURO.0149-22.2022)
Supplement: Extended Data 1 — Spinal cord injury recovery-release-submission. Download Extended Data 1, ZIP file [file enu-eN-NWR-0149-22-s01.zip › spinal_cord_injury_recovery-release-submission/src/ml/data/utils/f1_inclusion_cols.py]

def get_inclusion_x_cols():
	return [
		'AInjDt',
		'AInjAge',
		'ASex',
		'AHghtRhb',
		'AWghtRhb',
		'ANurLvlA',
		'AAnSnAdm', # 2903 entries
		'AVoSphAd', # 2903 entries
		'AASAImAd',
		'ANCatAdm',
		'ARace',
		'AMarStIj',
		'AEducLvl',
		'APrLvlSt',
		'AJobCnCd',
		'AFmIncLv',
		'AVeteran',
		'APrimPay',
		'ADepress',
		'AAnxiety',
		'ADiabete',
		'AAlcNbDr',
		'ATBILOC',
		'ATBIMem',
		'ATBISevR'
	]

def get_inclusion_y_cols():
	return [
		'ANurLvlD',
		'ANCatDis',
		'AASAImDs'
	]
