# Supplementary material for: Spinal Cord Injury AIS Predictions Using Machine Learning
Source: eNeuro. 2023 Jan 3;10(1):ENEURO.0149-22.2022. doi: 10.1523/ENEURO.0149-22.2022 (PMC9831144; doi:10.1523/ENEURO.0149-22.2022)
Supplement: Extended Data 1 — Spinal cord injury recovery-release-submission. Download Extended Data 1, ZIP file [file enu-eN-NWR-0149-22-s01.zip › spinal_cord_injury_recovery-release-submission/src/ml/modelling/importance.py]

import sys
sys.path.append('..')
sys.path.append('../..')
import matplotlib.pyplot as plt
import shap
import numpy as np
import ml.data.utils.f1_categorical_transformations as f1_categorical_transformations

# Only tested for linear models
def run_importance(clf, train_x, out_path='plots/importance.png'):
    # Need to cast values to avoid this: https://github.com/slundberg/shap/issues/432
    masker = shap.maskers.Independent(data=train_x.values.astype(np.float64))
    explainer = shap.Explainer(clf, masker=masker)
    shap_values = explainer.shap_values(train_x.values.astype(np.float64))

    asia_mapper = f1_categorical_transformations.get_ordinal_features()['ASIA - Discharge']
    reverse_asia_mapper = {v: k for k, v in asia_mapper.items()}
    classes = [f'ASIA {reverse_asia_mapper.get(x, x)}' for x in clf.classes_]
    
    shap.summary_plot(shap_values, feature_names=list(train_x.columns.values), class_names=classes, plot_size=(44, 22), show=False)
    plt.savefig(out_path)
