# Supplementary material for: Spinal Cord Injury AIS Predictions Using Machine Learning
Source: eNeuro. 2023 Jan 3;10(1):ENEURO.0149-22.2022. doi: 10.1523/ENEURO.0149-22.2022 (PMC9831144; doi:10.1523/ENEURO.0149-22.2022)
Supplement: Extended Data 1 — Spinal cord injury recovery-release-submission. Download Extended Data 1, ZIP file [file enu-eN-NWR-0149-22-s01.zip › spinal_cord_injury_recovery-release-submission/src/ml/modelling/inference.py]

import sys
sys.path.append('..')
sys.path.append('../..')
import ml.data.utils.f1_categorical_transformations as f1_categorical_transformations
import pandas as pd
import json
import pickle

def json_to_df(json_model, expected_features):
    df = pd.DataFrame([json_model])

    f1_categorical_transformations.transform_bool(df)
    f1_categorical_transformations.transform_imputed_ordinal(df)
    f1_categorical_transformations.transform_ordinal(df, inference_usage=True)
    df = f1_categorical_transformations.transform_one_hot(df)

    zeroed_one_hot_features = list(set(expected_features) - set(list(df.columns.values)))
    
    for feature in zeroed_one_hot_features:
        df[feature] = 0
    
    return df.reindex(sorted(df.columns), axis=1)

def infer(json_model, pickle_path='pickles', pickle_name='model.pkl'):
    with open(f'{pickle_path}/{pickle_name}', 'rb') as f:
        clf = pickle.load(f)
    
    test_x = json_to_df(json_model, clf.inference_features)
    prediction = clf.predict(test_x)[0]

    asia_mapper = f1_categorical_transformations.get_ordinal_features()['ASIA - Discharge']
    reverse_asia_mapper = {v: k for k, v in asia_mapper.items()}
    
    return f'ASIA {reverse_asia_mapper[prediction]}'


def main(json_path='input.json'):
    with open(json_path) as json_data:
        json_model = json.load(json_data)
    
    print(infer(json_model))

if __name__ == '__main__':
    main()
