# Supplementary material for: Spinal Cord Injury AIS Predictions Using Machine Learning
Source: eNeuro. 2023 Jan 3;10(1):ENEURO.0149-22.2022. doi: 10.1523/ENEURO.0149-22.2022 (PMC9831144; doi:10.1523/ENEURO.0149-22.2022)
Supplement: Extended Data 1 — Spinal cord injury recovery-release-submission. Download Extended Data 1, ZIP file [file enu-eN-NWR-0149-22-s01.zip › spinal_cord_injury_recovery-release-submission/src/ml/modelling/input.json]

{
    "Age - Injury": "15-29y",
    "Sex": "Male",
    "Level of Injury - Admission": "C06",
    "Education - Injury": "High School",
    "Veteran": "False",
    "Depression - History": "False",
    "Diabetes - History": "False",
    "Daily Alcohol - History": "0",
    "Loss of Consciousness - Injury": "False",
    "Loss of Memory - Injury": "False",
    "TBI Likelihood - Injury": "Improbable",
    "Race": "White",
    "Marital Status - Injury": "Never Married",
    "Occupation Status - Injury": "Working",
    "Occupation Code - Injury": "Precision Craft and Repair",
    "Primary Insurance": "Unknown",
    "Anxiety - History": "Unknown",
    "Neurologic Category - Admission": "Incomplete Tetraplegic",
    "ASIA - Admission": "Unknown"
}
