# Supplementary material for: Spinal Cord Injury AIS Predictions Using Machine Learning
Source: eNeuro. 2023 Jan 3;10(1):ENEURO.0149-22.2022. doi: 10.1523/ENEURO.0149-22.2022 (PMC9831144; doi:10.1523/ENEURO.0149-22.2022)
Supplement: Extended Data 1 — Spinal cord injury recovery-release-submission. Download Extended Data 1, ZIP file [file enu-eN-NWR-0149-22-s01.zip › spinal_cord_injury_recovery-release-submission/src/ml/modelling/model_runs.py]

import sys
sys.path.append('..')
sys.path.append('../..')
import numpy as np
import argparse
import pickle
from data import dataset_loader, metrics
from sklearn.naive_bayes import GaussianNB
from sklearn.linear_model import LogisticRegression, RidgeClassifier
from sklearn.ensemble import RandomForestClassifier
from sklearn.neighbors import KNeighborsClassifier
from sklearn.ensemble import VotingClassifier
from sklearn.svm import SVC
from warnings import simplefilter
from sklearn.exceptions import ConvergenceWarning


def run_svm(train_x, train_y, test_x, test_y):
    clf = SVC(gamma='auto')
    clf.fit(train_x, train_y)
    
    clf.inference_features = list(test_x.columns.values)  
    
    print('-----')
    print("SVM")
    metrics.run_metrics(clf, train_x,train_y,test_x,test_y)
    
    return clf

def run_knn(train_x, train_y, test_x, test_y, neighbours):
    clf = KNeighborsClassifier(n_neighbors=neighbours)
    clf.fit(train_x, train_y)
    
    clf.inference_features = list(test_x.columns.values)  
    
    print('-----')
    print("KNN")
    metrics.run_metrics(clf, train_x,train_y,test_x,test_y)
    
    return clf

def run_naive_bayes(train_x, train_y, test_x, test_y):
    clf = GaussianNB()
    clf.fit(train_x, train_y)
    
    clf.inference_features = list(test_x.columns.values)  
    
    print('-----')
    print("Naive Bayes")
    metrics.run_metrics(clf,train_x,train_y,test_x,test_y)
    
    return clf

def run_logistic_regression(train_x, train_y, test_x, test_y):
    clf = LogisticRegression()
    clf.fit(train_x, train_y)
    
    clf.inference_features = list(test_x.columns.values)  
    
    print('-----')
    print("Logistic Regression")
    metrics.run_metrics(clf,train_x,train_y,test_x,test_y)
    
    return clf

def run_ridge_classifier(train_x, train_y, test_x, test_y):
    clf = RidgeClassifier()
    clf.fit(train_x, train_y)
    
    clf.inference_features = list(test_x.columns.values)  
    
    print('-----')
    print("Ridge Classifier")
    metrics.run_metrics(clf,train_x,train_y,test_x,test_y)
    
    return clf

def run_random_forest(train_x, train_y, test_x, test_y, num_trees):
    clf = RandomForestClassifier(n_estimators=num_trees)
    clf.fit(train_x, train_y)
    
    clf.inference_features = list(test_x.columns.values)

    print('-----')
    print('Random Forest')
    metrics.run_metrics(clf, train_x, train_y, test_x, test_y)

    return clf

def run_elastic_net(train_x, train_y, test_x, test_y, penalty_type, iters, solver_name, l1_ratio_frac):
    clf = LogisticRegression(penalty=penalty_type, max_iter=iters, solver=solver_name, l1_ratio=l1_ratio_frac)
    clf.fit(train_x, train_y)

    clf.inference_features = list(test_x.columns.values)

    print('-----')
    print('Elastic Net')
    metrics.run_metrics(clf, train_x, train_y, test_x, test_y)

    return clf

def run_ensemble(train_x, train_y, test_x, test_y):
    #Elastic Net
    el = LogisticRegression(penalty='elasticnet',max_iter=200,solver='saga',l1_ratio=.9)
    el.fit(train_x, train_y)
    
    #Random Forest
    rf = RandomForestClassifier(n_estimators=1000)
    rf.fit(train_x, train_y)
    
    #KNN
    knn = KNeighborsClassifier(n_neighbors=9)
    knn.fit(train_x, train_y)    
    
    #Record Classifiers
    estimators=[('elastic-net',el), ('random-forest',rf), ('k-nearest-neighbors',knn)]
    
    ensemble = VotingClassifier(estimators,voting='hard')
    ensemble.fit(train_x, train_y)
    ensemble.inference_features = list(test_x.columns.values)

    print('-----')
    print('Ensemble')
    #Create Ensemble
    metrics.run_metrics(ensemble,train_x,train_y,test_x,test_y)

def main():
    # Only do these lines once.
    parser = argparse.ArgumentParser()
    parser.add_argument('--interpret', action='store_true')
    parser.add_argument('--drop-patients-who-worsened', action='store_true')
    args = parser.parse_args()

    # Same with these.
    np.random.seed(2)
    df = dataset_loader.get_dataset_df('../data/csvs/f1_public.csv', '../data/csvs/translated_dataset.csv')
    train_x, train_y, test_x, test_y = dataset_loader.get_train_test_split(df, drop_patients_who_worsened=args.drop_patients_who_worsened)
    
    print('-----')
    print(f'Total samples:          {train_y.shape[0] + test_y.shape[0]}') # 20,790
    print(f'Total training samples: {train_y.shape[0]}') # 18,737
    print(f'Total testing samples:  {test_y.shape[0]}') # 2,053
    print(f'Total ML features:      {train_x.shape[1]}') # 53
    print(f'Total "real" features:  {len(dataset_loader.get_practical_features(train_x))}') # 18
    print('-----')

    # Add model runs here.
    #clf = run_svm(train_x, train_y, test_x, test_y)
    #clf = run_knn(train_x, train_y, test_x, test_y, neighbours=7)
    #clf = run_naive_bayes(train_x, train_y, test_x, test_y)
    #clf = run_logistic_regression(train_x, train_y, test_x, test_y)
    clf = run_ridge_classifier(train_x, train_y, test_x, test_y)
    #clf = run_random_forest(train_x, train_y, test_x, test_y, num_trees=1000)
    #clf = run_elastic_net(train_x, train_y, test_x, test_y, penalty_type='elasticnet', iters=200, solver_name='saga', l1_ratio_frac=0.9)
    #clf = run_ensemble(train_x, train_y, test_x, test_y)

    # Save model.
    with open('pickles/model.pkl', 'wb') as f:
        pickle.dump(clf, f)

    # Explain best model.
    if args.interpret:
        from importance import run_importance
        run_importance(clf, train_x)

if __name__ == '__main__':
    simplefilter("ignore", category=ConvergenceWarning)
    main()
