# Supplementary material for: Spinal Cord Injury AIS Predictions Using Machine Learning
Source: eNeuro. 2023 Jan 3;10(1):ENEURO.0149-22.2022. doi: 10.1523/ENEURO.0149-22.2022 (PMC9831144; doi:10.1523/ENEURO.0149-22.2022)
Supplement: Extended Data 1 — Spinal cord injury recovery-release-submission. Download Extended Data 1, ZIP file [file enu-eN-NWR-0149-22-s01.zip › spinal_cord_injury_recovery-release-submission/src/ml/modelling/plots/flowchart.drawio]

<mxfile host="app.diagrams.net" modified="2022-05-28T00:15:45.473Z" agent="5.0 (Windows)" etag="MHwXsZC6EPYsAuknzgh9" version="18.1.3" type="device"><diagram id="RN865bSRcFUl4ko4YL3q" name="Page-1">7Vpbc6M2GP01ftyOQFzsx8RJ2p3dbGfszjb7qAUFtCsQI0Rs59dXAikgY7u04xjaJC+Rji6Gc76jT5I9g8ts+ytHRXrPYkxnLoi3M3gzc10HwLn8p5Bdg/gwaICEk1h3aoE1ecZmpEYrEuPS6igYo4IUNhixPMeRsDDEOdvY3R4ZtT+1QAnuAesI0T76J4lF2qBzH7T4b5gkqflkB+iWDJnOGihTFLNNB4K3M7jkjImmlG2XmCryDC/NuLsjrS8PxnEuhgzgD/72/jFb/izR6pP3Nc0efv/xwdBcip15YxxLAnSVcZGyhOWI3rboNWdVHmM1LZC1ts9nxgoJOhL8gYXYaTVRJZiEUpFR3Yq3RDx0yt/UVL/4unaz1TPXlZ2p5ILvHrqVzihVbYfVNTOueT/1Ukd501DJKh7hU2Tp+EM8weJEP/iirrQFZhmWzyPHcUyRIE/2cyAdn8lLv1ZCWdAq/hNFm3mfEK30J90ggSRyJRXalaTsCd7KqfTYpETgdYFqJjbS1LZ0enbMBd6eJrRPgB7gGvPoJeHF65vWYIGG0o63DHZ2yhZjeqCN+2+dlsl6wB3ogSMhcBkPuD0PfFkvP67lZKAxw57ccmkuVDGWjaVgHF/EB55j+8Af2QaO0yPmPRecXOMH+MAb0wew54M7jEQl49sFd0SqRJ7lU7B89JSwb4XRU4ITvOeEwV7wBnohGNMLXs8L96QsSZ5I8GsNuuBjVlRiGo7ww6k5Ak4nO7j/Lj24F/REMNAT4ZieCPqe0Af4PzgieW2OkX0Aoe0DGI7tA2/UzGD5IBzoA8f2QXhBH4T/hdzghO/Z/uyKzsdUNOytbCtcVlSUU7oI8RZTW9vm08nxkz8Bzgf6wPHHNML8aIpfY4qjSex193O8D8f2gd9jrW8MSklRYpsMc5GE83gtDxKq9ZFQumSU8XoYBPWf6io4+4lNS85yfKaDA/BtMj2/RyY8QCZ8NTIXPTI9lXDBCm3UPURzI9FfjSUFwmYXUZLkshxJKrBk7VoRRSJEr3RDRuK4WZNwSZ7R93oqRXbBSC7qF/OvZ/6NmksuQ2WzIjnH1OhKdz6B3L2TneP1o91xDijkvpZCZmIr3AOq2I/JkywmqqiSA1jhzBwMgOnznZsuBpFP0Rl4YK5W9MMD3kgoQMf2qnsgFBaX9Kp5hdOR4EPZ5R4VhcwR72Fwhn3gHPxtGIQXDQP36K5hhVGsHv3g9yj/V4Hg3PYpBKMv2f2r/fbKBtRb7zcjzmJPnMWwRfT1tDlw1azdcxVFFUcReUPbHRjYi5sXjO6d/u5+RdSJ0AVLisqSPBJJ95vRZ88+/iF9wHn0kdX29051W+dXY/D2Lw==</diagram></mxfile>
