# Supplementary material for: Spinal Cord Injury AIS Predictions Using Machine Learning
Source: eNeuro. 2023 Jan 3;10(1):ENEURO.0149-22.2022. doi: 10.1523/ENEURO.0149-22.2022 (PMC9831144; doi:10.1523/ENEURO.0149-22.2022)
Supplement: Extended Data 1 — Spinal cord injury recovery-release-submission. Download Extended Data 1, ZIP file [file enu-eN-NWR-0149-22-s01.zip › spinal_cord_injury_recovery-release-submission/src/ml/notebooks/eda.ipynb]

# %% [code]
import sys
sys.path.append('..')

import pandas as pd
from data import dataset_loader
import matplotlib.pyplot as plt
import plotly
import plotly.plotly as py

# %% [markdown]
### Load Data

# %% [code]
# Specify EDA inputs here only.

output_dataset_path = '../data/csvs/translated_dataset.csv'

# %% [code]
dataset_loader.load_dataset('../data/csvs/f1_public.csv', output_dataset_path)
df = pd.read_csv(output_dataset_path)

# %% [code]
df.shape

# %% [code]
df.head()

# %% [markdown]
### Univariate Analysis

# %% [code]
#Print Column Names
total = df.shape[0]
for col in df:
    print(col,"Missingness:",round(df[df[col]=='Unknown'].shape[0]/total*100,3),"%")

# %% [code]
#Print Column Names
for col in df:
    print(df[col].describe())

# %% [code]
#Print Histogram of Each Column in Dataframe
for col in df:
    #Order Data
    df.sort_values(col, inplace=True)
    
    #Make Histogram
    plt.figure()
    plt.title(col)
    plt.hist(df[col])
    plt.xticks(rotation = 90)
    plt.show()

# %% [markdown]
### Bivariate Analysis

# %% [code]
#Sankey Diagram Helper Function from Kenlok
#At: https://medium.com/kenlok/how-to-create-sankey-diagrams-from-dataframes-in-python-e221c1b4d6b0
def genSankey(df,cat_cols=[],value_cols='',title='Sankey Diagram'):
    # maximum of 6 value cols -> 6 colors
    colorPalette = ['#4B8BBE','#306998','#FFE873','#FFD43B','#646464']
    labelList = []
    colorNumList = []
    for catCol in cat_cols:
        labelListTemp =  list(set(df[catCol].values))
        colorNumList.append(len(labelListTemp))
        labelList = labelList + labelListTemp
        
    # remove duplicates from labelList
    labelList = list(dict.fromkeys(labelList))
    
    # define colors based on number of levels
    colorList = []
    for idx, colorNum in enumerate(colorNumList):
        colorList = colorList + [colorPalette[idx]]*colorNum
        
    # transform df into a source-target pair
    for i in range(len(cat_cols)-1):
        if i==0:
            sourceTargetDf = df[[cat_cols[i],cat_cols[i+1],value_cols]]
            sourceTargetDf.columns = ['source','target','count']
        else:
            tempDf = df[[cat_cols[i],cat_cols[i+1],value_cols]]
            tempDf.columns = ['source','target','count']
            sourceTargetDf = pd.concat([sourceTargetDf,tempDf])
        sourceTargetDf = sourceTargetDf.groupby(['source','target']).agg({'count':'sum'}).reset_index()
        
    # add index for source-target pair
    sourceTargetDf['sourceID'] = sourceTargetDf['source'].apply(lambda x: labelList.index(x))
    sourceTargetDf['targetID'] = sourceTargetDf['target'].apply(lambda x: labelList.index(x))
    
    # creating the sankey diagram
    data = dict(
        type='sankey',
        node = dict(
          pad = 15,
          thickness = 20,
          line = dict(
            color = "black",
            width = 0.5
          ),
          label = labelList,
          color = colorList
        ),
        link = dict(
          source = sourceTargetDf['sourceID'],
          target = sourceTargetDf['targetID'],
          value = sourceTargetDf['count']
        )
      )
    
    layout =  dict(
        title = title,
        font = dict(
          size = 10
        )
    )
       
    fig = dict(data=[data], layout=layout)
    return fig

# %% [code]
#Get ASIA Migration
asiaList = ['ASIA - Admission','ASIA - Discharge']
df_asia = df[asiaList].groupby(asiaList).size().to_frame('count').reset_index()

# %% [code]
#Verify Groupby
df_asia.head(6)

# %% [code]
fig = genSankey(df_asia,cat_cols=asiaList,value_cols='count',title='ASIA Admission to Discharge')
plotly.offline.plot(fig, validate=False, show_link = True, filename = 'ASIA-Admission-to-Discharge.html')

# %% [code]
#Get Neurologic Migration
#neuroList = ['Neurologic Category - Admission','Neurologic Category - Discharge']
#df_neuro = df[neuroList].groupby(neuroList).size().to_frame('count').reset_index()
#fig = genSankey(df_neuro,cat_cols=neuroList,value_cols='count',title='Neurologic Category Admission to Discharge')
#plotly.offline.plot(fig, validate=False, show_link = True, filename = 'Neurologic-Category-Admission-to-Discharge.html')

# %% [code]
